# Supplementary material for: New alignment method for remote protein sequences by the direct use of pairwise sequence correlations and substitutions
Source: Front Bioinform. 2023 Oct 12;3:1227193. doi: 10.3389/fbinf.2023.1227193 (PMC10602800; doi:10.3389/fbinf.2023.1227193)
Supplement: Supplementary file 3 [file Table1.xlsx]

## Sheet: S3.cathPDBIDs
12asA00	1eovA02
12asA00	1g5hA01
12asA00	1yb3A00
132lA00	1xsfA00
132lA00	2dqaA00
132lA00	3ct5A00
1914A00	4uyjA00
1a1rA02	1a7sA02
1a1rA02	1arbA02
1a1rA02	1dt2A01
1a1zA00	1n3kA00
1a1zA00	1pn5A00
1a1zA00	1wh4A01
1a22A00	1a7mA00
1a22A00	1au1B00
1a22A00	1ax8A00
1a3dA00	2wg7A00
1a5kC02	1bf6A00
1a5kC02	1j6pA02
1a5kC02	1k70A02
1a5tA02	1g3iF02
1a5tA02	1g4aE02
1a5tA02	1nv8B01
1a5yA00	1fpzC00
1a5yA00	1g4wR02
1a5yA00	1oheA01
1a66A00	1bvoA00
1a66A00	1uurA02
1a6aB01	1iakA01
1a6aB01	1k8iA01
1a6aB01	1k8iB01
1a6cA02	1al2100
1a6cA02	1aym300
1a6cA02	1b35A00
1a6sA00	1hekA00
1a6sA00	2k4hA01
1a6sA00	4ic9A00
1a6tB01	1bihA02
1a6tB01	1c7sA04
1a6tB01	1cczA01
1a7cA02	1mtpA02
1a7cA02	1wz9A02
1a7cA02	2wxwA01
1a7gE00	1cx0A00
1a7gE00	1ft8E00
1a7gE00	1kooA01
1a8iA02	1ahpA01
1a8iA02	1gz5A02
1a8iA02	1iirA02
1a8oA00	3g0vA00
1a8oA00	4ph1A00
1a94A00	1b5fB00
1a94A00	1b5fC00
1a94A00	1eprE01
1a9xA06	1auvA03
1a9xA06	1bxrC02
1a9xA06	1m0wA02
1a9xB02	1vhqA00
1a9xB02	2ghrA01
1a9xB02	2iufA03
1aa0A00	1avyB00
1aa0A00	1nayB00
1aabA00	2d7lA01
1aabA00	2hdzA00
1aamA02	1d2fA02
1aamA02	1fc4A01
1aamA02	1js3A02
1ac5A00	1b6gA00
1ac5A00	1cpyA01
1ac5A00	1dwqA00
1ad3A02	1vluA02
1ad3A02	2y5dB02
1ad3A02	3my7B02
1aepA00	2a01C01
1aepA00	2kc3A00
1afoA00	2j58A04
1afsA00	1ur3M00
1afsA00	2c91B00
1agrH01	2ebzA01
1agrH01	2v4zB01
1ahlA00	1d6bA00
1ahlA00	1wqkA00
1ahlA00	1zlhB02
1ahsA00	1qhdA01
1ahsA00	1uf2C02
1aivA01	1bgr002
1aivA01	1uqwA01
1aivA01	1us4A02
1ajaB00	1ei6A01
1ajaB00	1hdhA01
1ajaB00	1p49A01
1alo006	1ffvB03
1alo006	1rm6A01
1alo006	1rm6A03
1am2A00	1at0A00
1am2A00	1ef0B01
1am2A00	1zdeA00
1amuA01	2d1sA03
1amuA01	2qvzX02
1amuA01	2vsqA03
1aocA00	1fl7D00
1aocA00	1fzvA00
1aocA00	1hcnA00
1aogB01	1bkwA01
1aogB01	1cjcA02
1aogB01	1f8wA01
1aq3A00	1dwnA00
1aq6A02	1cqzB02
1aq6A02	1te2A02
1aq6A02	2fdrA02
1aqzA00	1b20B00
1aqzA00	1birA00
1aqzA00	1mgrA00
1aroP05	1b43A02
1aroP05	2p6rA04
1aroP05	2q0zX02
1atnA01	1bdgA02
1atnA01	1e4gT04
1atnA01	1hkgA02
1atnD00	1i9zA00
1atnD00	1sr4B00
1atnD00	2ddrA00
1au7A01	1ic8B01
1au7A01	1neqA00
1au7A01	1xwrB00
1auiA00	1hp1A01
1auiA00	1uf3A00
1auiA00	1uteA00
1auvB02	2dwcA01
1auvB02	2pbzA01
1auvB02	3ethA01
1avbA00	1dglA00
1avbA00	1ikpA01
1avbA00	1j1tA00
1avyB00	1nayB00
1awcA00	1bbyA00
1awcA00	1bjaA00
1awcA00	1cf7A00
1axmA00	1fmzA00
1axmA00	1jlxA01
1axmA00	1qxmA02
1azoA00	1b97A00
1azoA00	1kc6C00
1azoA00	2reuA01
1b0zA01	1t10A02
1b0zA01	1tzbA01
1b0zA01	1zzgA01
1b12C01	1umuA00
1b12C01	2fjrB02
1b12C01	3bdnA02
1b1yA00	1bagA01
1b1yA00	1bf2A02
1b1yA00	1bvnP01
1b24A01	1ef0B02
1b24A01	1lwsA03
1b24A01	1m5xA00
1b37A02	1rsgA02
1b37A02	2bxrA02
1b37A02	2vvlA02
1b3mA02	1docA02
1b3mA02	1pn0A02
1b3mA02	2gahB02
1b3tA00	2yq1C00
1b5tA00	1k87A03
1b5tA00	3ijdA00
1b69A00	1llmD02
1b69A00	1rmdA02
1b69A00	1tf6D01
1b8bA00	1l1lA01
1b8bA00	1r1rA02
1b8bA00	2ha9A00
1b8gA01	1h1cA01
1b8gA01	1lw4A02
1b8gA01	1m32A01
1b9mB02	1b9nA03
1b9mB02	1e2wA02
1b9mB02	1fr3A00
1b9vA00	1e8uA00
1b9vA00	1sil000
1b9vA00	1v0fA02
1bcoA01	1bdp001
1bcoA01	1kcfB00
1bcoA01	1rv2A02
1bcpD00	1chpD00
1bcpD00	1et9A02
1bcpD00	1eu3A02
1bdyA00	1e7uA02
1bdyA00	2qz5A00
1bdyA00	2yrbA01
1bf2A03	1cgtA02
1bf2A03	1gcyA02
1bf2A03	1h3gA03
1bg3A04	1hkgA03
1bg6A02	1i36A02
1bg6A02	4ezbA02
1bg6A02	5a9tA02
1bgqA00	1i58A00
1bgqA00	1qzrA01
1bgqA00	1s14B00
1bh9A00	1h3oA00
1bh9A00	1id3B00
1bh9A00	1kx3D00
1bhuA00	1c01A00
1bhuA00	1f53A00
1bi0A02	1on2A02
1bi0A02	2h09A02
1bi6H00	1pi2A00
1bi6H00	2qn5B01
1bifA01	1byuB00
1bifA01	1c9kB00
1bifA01	1cp2A00
1bkcE00	1c7kA00
1bkcE00	1eb6A00
1bkcE00	1g12A00
1bl0A01	1bl0A02
1bl0A01	1ic8A02
1bl0A01	1ofcX04
1booA00	1dl5A01
1booA00	1eamA00
1booA00	1f38A00
1bp1A01	4kghA00
1bprA00	5tkyA04
1bqnB02	1hysB04
1bqnB02	1jlbB02
1bqnB02	1jlcB04
1brzA00	1chzA00
1brzA00	1i2uA00
1brzA00	1n4nA00
1bsvA02	1gy8B01
1bsvA02	1kewA02
1bsvA02	1rkxB02
1bt3A00	1js8A01
1bt3A00	1llaA03
1bt3A00	3nm8A00
1bt7A01	1wxrA01
1bt7A01	2f4lA02
1bt7A01	2fomB01
1bt9A00	2k4tA00
1bt9A00	3sybA00
1bt9A00	4auiA00
1bvoA00	1uurA02
1bw3A00	1hd5A00
1bw3A00	1wc2A00
1bw3A00	3sulA00
1bwdA00	1g61A00
1bwdA00	2dewX03
1by5A02	1fepA02
1by5A02	1kmpA02
1by5A02	1nqfA02
1c01A00	1f53A00
1c16A01	1lqvB00
1c16A01	3it8D01
1c16A01	4f7eA01
1c3gA01	3i38A01
1c3gA01	3l9zA01
1c3gA01	3lz8A01
1c4wA00	1dp4C02
1c4wA00	1ewkA01
1c4wA00	1jdpB02
1c5eA00	3gqnA03
1c80A00	1dklB01
1c80A00	1nd6A00
1c80A00	1qwoA01
1c8bA00	3pu6A00
1c8dA00	1lp3A00
1c8jA00	2yjnB00
1c8jA00	3b6hA00
1c8jA00	3danA00
1c8oA01	1mtpA01
1c8oA01	2wxyC02
1c8oA01	3stoA01
1c8uA01	1psuA00
1c8uA01	1q4tA00
1c8uA01	2bi0A02
1c9rB01	1nndA01
1cb5A01	1cv8A00
1cb5A01	1qxpA02
1cb5A01	1xkgA00
1cb8A01	1hn0A02
1cb8A01	2fuqA01
1cb8A01	2wcoA01
1cb8A03	1hn0A04
1cb8A03	1n7oA03
1cb8A03	2wmfA03
1ce3A00	1n13E00
1ce3A00	1pjuA01
1ce3A00	1uucA00
1chkA01	2d05A02
1chkA01	2ikbA00
1ciaA00	1q9jB01
1ciaA00	2bghA02
1ciaA00	2e1tA01
1cixA00	1h59B00
1cixA00	1xi7A00
1cjaA01	1e7uA04
1cjaA02	1e8yA05
1cjxB02	1ecsA00
1cjxB02	1k4nA00
1cjxB02	1kllA00
1ckmA02	1g29102
1ckmA02	1iyjB04
1ckmA02	1iz6A02
1ckmA03	3s24F02
1clwA00	1dabA00
1clwA00	3ak5D02
1clwA00	3h09B02
1cp9A02	3k3wA02
1cpcB00	3mwnA00
1cprA00	1qq3A00
1cprA00	2ccyA00
1cr5B02	1cz4A02
1cr5B02	1wlfA02
1cr5B02	3qwzA02
1cruA00	2fp8B00
1cruA00	2g8sA00
1cruA00	2p4oA01
1csbA01	1g2cB00
1csbA01	1gk4C00
1csbA01	1hbwA00
1ct9B02	1gaxA01
1ct9B02	1iq0A01
1ct9B02	1irxA01
1cttA02	2nytD00
1cttA02	3zefE06
1cvuA02	1cxpC00
1cvuA02	4kvkA00
1cxpC00	4kvkA00
1cxzB00	2hjdA00
1cxzB00	4iggA01
1d0dA00	2uuxA01
1d2dA00	2n74A00
1d2dA00	3o65A02
1d2iA00	1sdoA00
1d2iA00	3odhA00
1d2nA02	1fnnA01
1d2nA02	1in4A03
1d2nA02	1nvmA02
1d4m400	1ncqD00
1d4vA02	1d4vA03
1d4vA02	3me4B02
1d4vA02	3wvtA02
1d5rA02	2fhfA01
1d5rA02	2ya1A01
1d66B02	1mkmA02
1d66B02	1vsaY01
1d66B02	3r4yA01
1d7pM00	1gnyA00
1d7pM00	1j83A00
1d7pM00	1jhjA00
1d8bA00	1yt3A03
1d8bA00	3cymA03
1d8hA00	3bgyA00
1d8wA00	1yx1B01
1d8wA00	2j6vA00
1d8wA00	3bwwA01
1d9sA00	1n11A00
1d9sA00	1sw6A00
1d9sA00	2ajaA00
1dbgA00	1gq8A00
1dbgA00	1ogoX02
1dbgA00	2inuA00
1dc1A01	1knvB00
1dc1A01	3dvoA00
1dceA02	2wanA01
1dceA02	4j3vA01
1dikA01	1uc8A02
1dikA01	2c00A03
1dikA01	2p0aA03
1dipA01	1r8eA03
1dipA01	2j5uB01
1dipA01	3g9rA00
1dj8A00	2xuvA00
1djxB01	1eg3A04
1djxB01	1ij5A02
1djxB01	1ij5A03
1dkyB02	3t47A00
1dkyB02	3t49A00
1dm0L02	1ggpA02
1dm0L02	1oqlA02
1dm0L02	1rl0A02
1dmlA00	1t6lA00
1dmlA00	2hiiA01
1dmlA00	2z0lA00
1dmxA00	3b1bA01
1do8A01	1vl6A01
1dofA03	2ptsA03
1dqbA01	1dx5I02
1dqbA01	1dx5I03
1dqbA01	1emnA01
1ds8M02	1e6dM01
1ds8M02	1eysL01
1ds8M02	1eysL02
1du5A00	3g7mA00
1du5A00	3gd0A01
1dvkA00	2mgxA00
1dw0A00	1gu2A00
1dw0A00	1h31A01
1dw0A00	1mz4A00
1dx7A00	1jmmA01
1dy2A00	2pf5D00
1dy2A00	3k7bA00
1dy2A00	3ncxA02
1e0bA00	1x3qA00
1e0bA00	2xiwA00
1e0bA00	3p7jB00
1e0fI01	2hirA00
1e2uA04	1gnlA03
1e2uA04	1jqkA02
1e2uA04	1mjgM02
1e3dB00	4omfA00
1e3dB00	5aa5E00
1e3uD00	1m6kA00
1e3uD00	1w79A01
1e3uD00	2oluA03
1e53A00	1g25A00
1e53A00	1zbdB00
1e53A00	2ea6A01
1e5rB01	2csgA00
1e5rB01	5apaA00
1e5wA04	2i1jA04
1e5wA04	2i1kA04
1e6vA03	1e6vB02
1e6yA02	5a8wB02
1e7lA02	2hjqA02
1e7sA01	1e7wB00
1e7sA01	1fjhA00
1e7sA01	1gr0A01
1e88A03	1g4fA00
1e88A03	1tpmA00
1e88A03	2cg7A01
1e8cB03	1gg4B01
1e8cB03	2am1A03
1e8cB03	2f00A03
1e8gA04	2vfrA05
1e8gA04	3js8A04
1e9rA02	1g8pA02
1ec7C01	1fhvA02
1ec7C01	2gshA01
1ec7C01	2opjA01
1em7A00	1hezE00
1em7A00	1ibxB00
1em7A00	1vwxS01
1em9B00	1qrjA01
1em9B00	1u7kA00
1em9B00	2xgvA00
1epuA01	4jc8A01
1epwA01	3k3qB00
1epwA01	4zktB01
1epwA02	3vuoA02
1eq6A00	1tu1A00
1eq6A00	2i8gA00
1eq6A00	3hlzA01
1erdA00	1ha8A00
1euvA02	3eayA02
1ev0A00	3ku7B00
1eyqA02	4dooA01
1eysC01	1eysC02
1ez0B01	1vluA01
1ez0B01	3k9dA01
1ez0B01	4idmA01
1f06A02	1gr0A02
1f06A02	1jkfA03
1f06A02	1la2A02
1f0lA01	3b8hB00
1f0xA03	2i0kA02
1f1sA01	1hn0A03
1f1sA01	1k1wA02
1f1sA01	1nkgA01
1f3vB00	4ca1B02
1f3vB00	4gwmB03
1f5aA01	2hhpA03
1f5aA01	4x4vA03
1f5aA03	3hiyA01
1f5aA03	4m5dA01
1f5qB02	1guxB00
1f5qB02	1jkwA02
1f5qB02	2f2cA02
1f8yA00	2a0kA00
1f8yA00	2iz6A00
1f8yA00	2nx2A00
1fbwA01	1fp3A00
1fbwA01	1g87A01
1fbwA01	1gaiA00
1fc6A01	1j7xA01
1fc6A01	4l8kA01
1fcqA00	1goxA00
1fcqA00	1p0kA00
1fcqA00	1r30A00
1fd3A00	2lwlA00
1fdoA05	1omiA02
1fdoA05	1wmkA03
1fdoA05	1zkcB02
1fewA00	2dnxA00
1fftB01	1v54B01
1fftB01	3hb3B02
1ffxA01	2xkbL00
1ffxA01	3r4vA01
1ffxA01	3v3tA01
1fg5N00	1foaA01
1fg5N00	1omzB00
1fg5N00	1s4nB00
1fhoA00	1i2hA00
1fhoA00	1j0wA00
1fhoA00	1p5tA00
1fi8C00	1xx9D00
1fnoA02	1lfwA02
1fnoA02	1lfwA03
1fnoA02	1xmbA02
1fo1B00	1jl5A00
1fo1B00	1wwlB00
1fo1B00	2ca6A00
1frmA00	1ti2B01
1frmA00	2pa8D03
1frmA00	2xsjA04
1ft5A00	1m1qA00
1ft5A00	1sp3A01
1ft5A00	3fo3A02
1fu1A01	2qm4A01
1fu1A02	1z56B00
1fu1A02	3mudB02
1fu1A02	5chxA02
1fvhA01	4jc8A02
1fviA01	1xdnA01
1fwxA01	1gxrA00
1fwxA01	1jmxB00
1fwxA01	1mdaH00
1fx0B03	3vr2A04
1fzcC03	1jfeD00
1fzcC03	1jy2S00
1fzcC03	1m1jB03
1fzrA00	2fokA03
1g0hA01	1inpA02
1g0hA01	1ka1A01
1g0hA01	4as4A01
1g1iA00	4c7rA02
1g1iA00	4hh2A02
1g31A00	1p3hB00
1g3jB00	1i7wB00
1g3jB00	1i7xB00
1g3pA01	1tolA01
1g55A01	1svuA02
1g55A01	3ptaA01
1g55A01	4dkjA02
1g5aA03	1jf6A03
1g5aA03	1wzaA02
1g5aA03	3k8lA03
1g61A00	2dewX03
1g6q102	3ua3A03
1g6q102	4c4aA02
1g6q102	4c4aA04
1g6uA00	1o9gA02
1g6uA00	3bhpA00
1g6uA00	4bw9A01
1g87A02	4b96A00
1g88A00	3dshA01
1g88A00	4r9pA00
1g8kA03	1ogyA03
1g8kA03	1q16A07
1g8kA03	1ti2A03
1g8xA06	3edvA02
1g8xA06	3kbtA00
1g8xA06	3r6nA01
1gakA00	2lisA00
1gh9A00	5ja1B00
1gikA01	2b7uA01
1gikA01	2pqgB01
1gikA01	4p2cA01
1gjjA00	1h9eA00
1gjjA00	1h9fA00
1gk8A01	3qfwA01
1gmjD00	3kltB00
1gmjD00	4tt3H00
1gmlA00	1grlA03
1gmlA00	4aolB03
1gmwA01	3tj8A02
1gnlA01	1gntA02
1gotG00	2pbiA03
1gp8A00	3do9C02
1gq4A00	1k32A04
1gq4A00	1p1eA00
1gq4A00	2i4sA00
1gqgC01	1gqgC02
1gqgC01	1omiA01
1gqgC01	1tq5A01
1grlA03	4aolB03
1gsnA03	1mo9A03
1gsnA03	1xhcA03
1gsnA03	1yqzA03
1gw5B00	1ho8A01
1gw5B00	1lrvA00
1gw5B00	1u6gC00
1gwyA00	4yldA00
1gxmB00	1hzfA00
1gxmB00	1n4qB00
1gxmB00	1umpA01
1gxyA00	1gzeA00
1gxyA00	1yqyA01
1gxyA00	2wn5A01
1gz1A00	3rptA00
1gzhA00	1t4wA00
1gzhA00	4l18A01
1gzhB01	1imoA00
1gzhB01	1l0bA02
1gzhB01	2azmA02
1h2tC03	3feyA02
1h2tC03	4crwA00
1h4gA00	1ks5A00
1h4gA00	3lb9A00
1h4gA00	3vhoA00
1h4uA00	2g16B00
1h4uA00	3ai4A00
1h4uA00	3o77A02
1h4yA00	2klnA00
1h4yA00	3agdB02
1h4yA00	3oizA00
1h59B00	1xi7A00
1h6gA01	1qkrA00
1h6gA01	1tr2A04
1h6gA01	1u89A00
1h7cA00	2c5iT00
1h7cA00	2g0uA01
1h7cA00	2ic6A00
1h7zA00	2bzvA00
1h8pA01	1j7mA00
1h9eA00	1h9fA00
1hciA03	1hciA04
1hciA03	1u5pA01
1hciA03	2oduA02
1he9A00	1hy5A00
1hgvA00	2cpbA00
1hh2P04	3gkuA02
1hh2P04	4mtnA04
1hi7A00	1pcpA01
1hi7A00	2pspA02
1hi7A00	3topA01
1hk5A03	1j78A05
1hk5A03	1kxpD02
1hk5A03	2bxkA06
1hluP00	2zl1A00
1hluP00	3d9yA00
1hluP00	3ms6A00
1hm7B00	1hxaA02
1hm7B00	1jfaB00
1hm7B00	4lixA03
1hn0A01	1v0aA01
1hn0A01	1wcuA00
1hn0A01	1wmxB00
1hp8A00	1u96A01
1hp8A00	2rn9A00
1hq6B00	1mt1B00
1hr5A00	1lp1A00
1hr5A00	1s3jA01
1hr5A00	1x0tA01
1hssA00	1hypA00
1hssA00	1sm7A00
1hssA00	2ds2D01
1htlA00	2cb4A00
1htlA00	4z9cA00
1htyA05	1o7dE00
1hx8A01	1sz9C00
1hx8A01	1vdyA00
1hx8A01	5cmyA00
1hxiA00	1hz4A00
1hxiA00	1zu2A00
1hxiA00	2ff4A02
1hymA00	1sbnI00
1i19A01	4o95A01
1i21A00	1iicA01
1i21A00	1iicA02
1i21A00	1kuxA00
1i2tA00	2o3lA00
1i4dA00	2d1lA00
1i4dA00	2elbA01
1i4dA00	2raiA03
1i5pA02	1w99A01
1i5pA02	3x0uB01
1i5pA02	4d8mA01
1i5pA03	2c9kA03
1i5pA03	3eb7A03
1i5xA00	1y4mA00
1i5xA00	1y66A00
1i5xA00	2lp7A00
1i7dA03	2gaiA03
1i7dA03	5d5hA03
1i7qA00	2fn0B00
1i7qA00	3gseA00
1i7qA00	4grhA00
1i7wB00	1i7xB00
1i82A00	1ulvA04
1i82A00	2ivfC00
1i82A00	4jpqA00
1ic2A00	1wt6B00
1ic2A00	1x79B00
1ic2A00	2fxmB00
1ifpA00	1jekA00
1ifpA00	2jdiH02
1ifpA00	3effK02
1igrA02	1n8zC04
1igrA02	3b2vA01
1igrA02	3wlwA02
1ihvA00	4fw1A02
1ik6A01	2o1sA02
1ik6A01	2qtcA02
1ik6A01	3hylA02
1iokA02	1q3qA02
1iq8A03	2q07A02
1isuA00	1js2A00
1iwmA00	2yzyA00
1iwmA00	3bk5A00
1iwpB00	1nbwB00
1iwpB00	5d5pA02
1j09A04	2cfoA04
1j09A04	2ja2A04
1j09A04	4griA04
1j1eF00	1ytzT00
1j6pA01	1ynyA01
1j6pA01	2imrA01
1j6pA01	2ogjC01
1j7xA01	4l8kA01
1jalA03	1ni3A03
1jb0J00	1vf5B01
1jb0J00	2k9yA00
1jb0J00	2o01J01
1jb3A00	1uapA00
1jb3A00	2e2dC02
1jb3A00	2qkiC02
1jbpE01	1t4hB02
1jbpE01	1zylA02
1jbpE01	2ktyA02
1je9A00	1ks6A00
1je9A00	2h5fA00
1je9A00	2i9bG02
1jeyA04	1jeyB03
1jh6A00	2d4gA00
1jh6A00	2fsqA00
1jh6A00	2vfkA00
1jmuB03	3iylB02
1jndA02	1kfwA02
1jndA02	1ll7A02
1jndA02	3bxwA03
1jocA01	2w6bA00
1jocA01	2ykoA01
1jocA01	3cl3D00
1jogA00	1knyA02
1jogA00	1v4aA03
1jogA00	2jx0A00
1jr3D02	1sxjA03
1jr3D02	1sxjB03
1jr3D02	1sxjC03
1jsdA02	4fqjA01
1jsdA02	4we6A01
1jusD02	1rktA02
1jusD02	1t33A02
1jusD02	1vi0A02
1jvmB00	1orqC01
1jvmB00	2h8pC00
1jvmB00	2yevA02
1jx4A04	3gqcC04
1jx4A04	3gv5B04
1jx4A04	3mfiA04
1jxzC02	2ppyA02
1jxzC02	2vreA02
1jxzC02	3h02F02
1jy1A01	2f5tX01
1jy1A01	2o8rA02
1jy1A01	3hsiA02
1jy1A02	1q32B02
1jyoA00	1k3eB02
1jyoA00	1k3sA00
1jyoA00	1ry9A00
1k1vA00	1sknP00
1k3rA01	2qwvA00
1k3rA01	2v3jA01
1k5jB00	4ca9A00
1k87A03	3ijdA00
1k8kD01	1k8kD02
1k8kD01	1k8kF00
1k8kD02	1k8kF00
1ka1A02	2q74A02
1ka1A02	3b8bA02
1ka1A02	3ifcA02
1kbeA00	2gviA03
1kd0A02	3cawA02
1kdgA02	3cnjA02
1kf6D00	1zoyD00
1kf6D00	2wu5D00
1kf6D00	4kx6C00
1khiA01	1vwxM01
1khiA01	2ckkA02
1khiA01	2g3rA02
1kilC00	2h8pD00
1kilC00	2pp6A01
1kilC00	2xdjB00
1kilE00	4gdoA00
1kl7A03	1vb3A02
1knvB00	3dvoA00
1knyA01	2pbeA01
1knyA01	3c18A01
1knyA01	4at7B02
1korA03	2nz2A03
1kqfA02	1ti2A02
1kqfA02	2vpzA02
1kqfA02	3ml1A02
1ksjB00	3gqqA00
1kytA02	1s2oA02
1kytA02	1wr8A02
1kzqA01	2jksA01
1l0nK00	1mslA02
1l0nK00	2j59M02
1l0nK00	2lkmA01
1l0sA00	3sucA02
1l7yA00	1se9A00
1l7yA00	1wfyA01
1l7yA00	1wxmA01
1l8nA01	4a4aA02
1l8nA01	4c91A01
1lbuA02	1r44A00
1lbuA02	1u10A00
1lbuA02	3k7gB00
1ll8A00	1wa9A02
1ll8A00	2basA03
1ll8A00	2inwA01
1loxA03	4wfoA04
1lpbA00	2kraA00
1lqlA01	1ml8A01
1lqlA01	1nuiA01
1lqlA01	1twfI01
1lr0A00	3qdpA00
1ltqA02	1wdhA01
1ltqA02	1ydfA02
1ltqA02	1yj5A01
1lwuB02	2j3fD02
1m1hA02	3ld7A00
1m2dA00	1u6tA00
1m2dA00	1wouA00
1m2dA00	1wpiA00
1m2vB04	1yvrA01
1m2vB04	2nutA03
1m2vB04	2ww8A03
1m3qA02	1mpgA03
1m3qA02	1pu6A01
1m3qA02	1xg7B01
1m3yA01	1p2zA04
1m3yA01	2inyA01
1m4uA02	2im9A03
1m55A00	2hw0A00
1m55A00	4nbpA00
1m5hA01	1m5sA02
1m5iA00	2qm4A02
1m5q101	1ycyA00
1m5q101	2i2lA02
1m5q101	2k57A00
1m9sA02	2ya1A03
1m9sA02	3bc9A01
1m9sA05	4epcA01
1m9sA05	4epcA02
1mbmB03	3fanA03
1mepA00	2c4iA02
1mepA00	4ggtB00
1mg7A02	1pvgA02
1mg7A02	1rreA01
1mg7A02	1z5bB03
1mhmB00	3ep6B01
1mhwC00	4oelB00
1mhyD00	1mmoB00
1mhyD00	1oq4A00
1mhyD00	1za0A00
1mixA01	2j0jA02
1mixA01	2rq1A00
1mjdA00	2dnfA01
1mqmB00	2wr7C01
1mqsA03	2xheA03
1mqsA03	4bx8A03
1mr1D00	1oqjA00
1mufA02	1zkkB00
1mufA02	3ep0A00
1mufA02	3n71A01
1mylA00	1p94A00
1mylA00	1u9pA00
1mylA00	1x93A01
1n0zA00	2ebrA00
1n0zA00	2ebvA00
1nbwB00	5d5pA02
1nd4A02	2ppqA02
1nd4A02	2pywA02
1nd4A02	2q83A02
1nf1A02	1werA02
1nf1A02	3fayA00
1nf1A02	3hm6X01
1nh2B00	1s3jA03
1nh2B00	2ds3A02
1nh2B00	2hr3A03
1nh2D02	1nvpC00
1njrA00	2afcA00
1njrA00	3ij3A01
1njrA00	3kqxL01
1no4A00	3oa7A00
1np7B02	1u3dA02
1np7B02	2j07A02
1np7B02	3zxsC02
1nrjA00	5ck3C00
1nrwA02	2hf2A02
1nrwA02	2pq0A02
1nrwA02	3daoA02
1nt2A01	1nxkA01
1nt2A01	1q8tA02
1nt2A01	1tvoA01
1o14A02	2qcvA02
1o14A02	3bf5A02
1o65B00	1oruA00
1o7dD01	2wyhB06
1o7dD01	4k35A02
1o9nA00	2wapA00
1o9nA00	3a2pA00
1o9nA00	4gyrA01
1od2A01	1pixA02
1od2A01	2f9yA00
1od2A01	2w3pA02
1oe4A00	4irbA00
1ofcX03	2y9yA03
1ofcX03	4dckA02
1ohuA00	2bidA00
1ohuA00	2wh6A00
1ohuA00	3i1hA00
1oj1A00	2lt5A00
1oj1A00	2vq8A00
1oj1A00	4owzA00
1ojhA00	2q8vB00
1olgA00	2wqiB00
1oltA01	2qgqA01
1olzA02	3al8B02
1olzA02	3al9A02
1olzA02	3t3pB01
1on2A02	2h09A02
1oqvA00	1zwtA00
1oqvA00	3fhvA00
1orsC00	3lnmD02
1orsC00	4dxwB01
1orsC00	4g80T00
1orvA01	4q1vA01
1ow6A01	1zoyC01
1ow6A01	2g3aA01
1oygA01	2ac1A01
1oygA01	2b4wA00
1oygA01	3lf7A01
1ozhA03	2axcA02
1ozhA03	2o01N01
1ozhA03	2rh0A02
1p2zA04	2inyA01
1p49A03	2qzuA02
1p49A03	3ed4A02
1p5qA01	2kr7A01
1p5qA01	2lknA00
1p5qA01	2mf9A00
1pc0A00	1ts9A00
1pcfA00	2it9A00
1pcfA00	4bg7A00
1pcfA00	4kooB00
1pg5B02	4amcA01
1pgsA02	1sdwA02
1pgsA02	3pmsA01
1pgsA02	4qhbA02
1pi2A00	2qn5B01
1pl5A00	1s1cX00
1pl5A00	1tu3J00
1pl5A00	3fgaD00
1pm1X00	1qftB00
1pm1X00	1txlA00
1pm1X00	1vprA03
1pp0B00	3ronA00
1ppjI00	2fyuI00
1ppjI00	3cwbI00
1pprM02	2c9eA00
1pseA00	2pvdB00
1pseA00	3a8gB02
1pvjA01	3bbaA00
1pw4A01	1pw4A02
1pw4A01	2cfqA01
1pw4A01	2cfqA02
1pzxA02	3jr7A02
1pzxA02	3pl5A02
1q15A01	2imhA01
1q2zA00	3ismC02
1q3eA01	4d7sA01
1q40A00	2bngA00
1q40A00	2gxfA00
1q40A00	2imjA01
1q7lA00	1r43A01
1q7lA00	1vixB01
1q7lA00	1xmbA01
1q8cA00	2yxlA01
1q8iA07	2gv9B06
1q8iA07	4fxdA06
1q9jB02	2jgpA03
1q9jB02	2xhgA02
1q9jB02	3fotA02
1qhdA01	1uf2C02
1qhhC00	1uaaA04
1qhhC00	1w36B04
1qmiA02	3pqvA02
1qo8A01	2h88A02
1qo8A01	3gyxA02
1qo8A01	4c3xB02
1qoyA00	2nrjA01
1qoyA00	4k1pE00
1qq3A00	2ccyA00
1qtpA02	2mj7A00
1qtpA02	3asmA01
1qtpA02	4py5A01
1r0vA01	1rznA00
1r0vA01	2eo0B00
1r0vA01	2gw6A01
1r0vA02	2cv8A01
1r0vA02	3ajvA01
1r0vA02	3ieyA01
1r17A02	3irpX02
1r17A02	4bbwA01
1r17A02	4mboA02
1r1hA02	4iuwA02
1r2jA01	1w07A01
1r2jA01	2c0uA01
1r2jA01	2or0B01
1r3fA02	1sgvA02
1r3fA02	1t5yA02
1r3fA02	1wxwA01
1rbaA02	3qfwB02
1reoA03	2bxrA03
1reoA03	2e1mA05
1reoA03	3p1wA03
1rerA01	3i50E00
1rerA01	4fg0A01
1rkpA00	1so2A00
1rp5A01	5u47A01
1rsoA01	1vf7A03
1rsoA01	2f93B00
1rsoA01	3brcA01
1ruyH02	4fqmA02
1rv2A04	1s5jA04
1rv2A04	2py5A04
1rv2A04	3k59A06
1s1qA00	2in1A00
1s1qA00	3zqsA01
1s2oA02	1wr8A02
1s4kA00	2ox6D00
1s5jA01	2oyqB01
1s68A02	2vugA03
1s68A02	3gb8B00
1s68A02	3kyhC01
1sb0A00	2gutA00
1sb0A00	4d7xA00
1sb7A01	1z2zA01
1sdoA00	3odhA00
1serA01	1wleA01
1sezA02	3lovA02
1shsA00	2cg9X01
1shsA00	2k8qA00
1shsA00	3igfA02
1shxA00	3gyrA02
1shxA00	3njkA00
1shxA00	4knuA02
1skzA02	3bg4D00
1smpI00	4kcaA03
1st6A03	1tr2A01
1st6A03	1tr2A02
1stmA00	1za7A00
1stmA00	4oq8A00
1svfC00	1zv8G00
1svfC00	3efgA00
1svfC00	4eijB00
1sxdA00	1wwuA01
1sxdA00	1z1vA00
1sxdA00	2lpeA02
1t0hA00	1wfwA00
1t0hA00	1xovA02
1t0hA00	2akkA00
1t27A00	1zxfA00
1t27A00	2ffsA00
1t27A00	2lioA00
1t4wA00	4l18A01
1t5hX03	2d1sA01
1t6jA03	1w27A03
1t95A03	2kdoA03
1t95A03	4makB00
1tdpA00	2bl7A00
1tdpA00	2qzgA01
1th0B00	4ekfA00
1th0B00	5jp1A00
1tknA00	3k66A01
1tr2A01	1tr2A02
1txuA01	2efeA01
1tyjA00	2vo8A00
1tyjA00	2zf9A00
1tyjA00	4dh2A00
1tzdA00	2iewB00
1tzdA00	4frfA00
1u4hA00	4u99B00
1u7lA03	1wd6A00
1u7lA03	1yrxC01
1u7lA03	2ftrA00
1u8vA02	2c0uA02
1u8vA02	2or0A02
1u8vA02	4x28C02
1u96A01	2rn9A00
1u9tA01	1u9tA02
1u9tA01	2hqvA00
1u9tA01	3fm2A00
1uaaA02	3lfuA02
1uaaA04	1w36B04
1ur3M00	2c91B00
1usdA00	3mudD00
1usdA00	3ol1A00
1usdA00	3qh9A00
1uv7A00	2w7vA00
1uwvA03	2vs1A03
1uwvA03	3bt7A02
1uzkA02	3hh2D01
1v1hF01	2vrsA02
1v1hF01	3s6xC03
1v1hF01	4gu4A01
1v54B01	3hb3B02
1v6zA01	2egvA01
1v7oA01	2zzfA04
1v9dC02	1y64B03
1v9dC02	2z6eC00
1vb3A01	3v7nA01
1vceA02	2bb3A02
1vceA02	2e0nB02
1vceA02	2npnA02
1vf5Q01	2ymkA01
1vf5Q01	4i7zC03
1vf6A00	1y76B00
1vf6A00	1zl8B00
1vf6A00	3b40A02
1vk1A01	2hwjA01
1vkwA01	1ywqA00
1vkwA01	2hayA00
1vkwA01	2r01A01
1vm0A00	1y9xA01
1vm0A00	2eh1A00
1vm0A00	3iabA00
1vq8100	1vx7h00
1vq8300	3o58f00
1vq8Q00	1vwxT01
1vq8X00	1vx7700
1vsgA01	2vsgA01
1vsgA02	2vsgA02
1vw3C01	1wb1A03
1vw3C01	1xb2A03
1vw3C01	1xe1A00
1vw4K00	1vwxI01
1vw4K00	5gaeN01
1vwxI01	5gaeN01
1vx7200	4a18O00
1vx7Q02	3u5eI02
1vykA00	3rfyA02
1vykA00	3zsuA00
1w1wE00	4i99C00
1w3fA02	2d42A01
1w3fA02	3c0nB03
1w3fA02	3zjxA02
1w3zA00	4axzA00
1w3zA00	4bg5B00
1w91A01	3w81A01
1w91A01	4ekjA01
1w94A00	2cxhA01
1w97L02	4phtY02
1whrA00	2lrrA00
1whrA00	3gkuB03
1wk8B00	3pz6D00
1wmdA01	1xf1A01
1wmdA01	2iy9A00
1wmdA01	3edyA02
1wn7A03	2p5oD01
1wn7A03	2py5A02
1wnhA01	1wnhA02
1wnhA01	2o9uX00
1wnhA01	4ccvA00
1wu8A02	5b6iA02
1wv3A02	3uv0B00
1wvvB01	4tx8A01
1wxcB01	2jv8A00
1wznA02	1y8cA02
1wzoA01	2dfuA01
1wzoA01	4pfzB01
1x0jA00	2r0sA01
1x0jA00	2r0sA02
1x0jA00	3aadA01
1x1yE00	2cx6A00
1x4tA01	2f66C00
1x4tA01	3b2eH00
1x4tA01	3csxA00
1x6zA00	5jw8A00
1x7fA02	2p0oA02
1x7oB01	2i6dA01
1x7oB01	2ohwA00
1x9nA01	3l2pA01
1xhnA01	2arzA01
1xhnA01	2gjgA01
1xhnA01	2ou5A00
1xhoA00	2ewcA00
1xlrA00	2nwiB00
1xo0A01	3lysA00
1xo0A01	3nrwA00
1xp4A02	3itbA02
1xplA01	2f9aA01
1xplA01	4egvA01
1xplA01	5ab4A00
1xr4A01	1xr4A02
1xr4A01	2ahuA02
1xr4A02	2ahuA02
1xr7A03	3h5xA04
1xr7A03	4nyzA03
1xu1A00	2hewF00
1xu1A00	2r6qA00
1xu1A00	2x29A00
1xv2A02	1xv2D01
1xx1A00	3h4wA00
1xxmC01	3d4eA01
1xxmC01	3d4eA02
1y1fX00	1yu2A03
1y1fX00	2y3cA00
1y1uA01	1yvlA02
1y56A04	2hu9A02
1y64B03	2z6eC00
1y7xA01	2zuoA05
1y8xB00	3kycB03
1y9bA00	2mkvA00
1yavB00	2d4zB00
1yavB00	2qrdE01
1yavB00	3lhhA01
1yc9A02	4k7rA02
1yc9A02	5azsA02
1yewA01	4o65A00
1yhpA01	3enuA00
1yhpA01	3i9hE00
1yhpA01	4el6A00
1yn3A00	2g9hD01
1yn3A00	3tssA01
1yn3A00	4dxfA01
1yqfB00	3qv0A00
1yqfB00	3rpxA00
1ysmA01	2lf0A01
1ysmA01	4u1cA01
1yt3A03	3cymA03
1yu2A03	2y3cA00
1yw0A00	1zeeA02
1yw0A00	2v7kA02
1yw0A00	4u72A01
1z1nX04	2cvcA03
1z1nX04	2e84A02
1z1nX04	2ewiA00
1z3iX03	1z5zA02
1z3rA00	3n40F03
1z5hA03	4fytA03
1z63A01	3dmqA04
1z9hA03	1zgmA02
1z9hA03	2hraA02
1z9hA03	2yv9A02
1za7A00	4oq8A00
1zcaA02	2xtzC02
1zmbA01	2w9xA02
1zmbA01	3kvnA01
1zmbA01	3nvbA01
1zoyC01	2g3aA01
1zr6A03	2bvfA03
1zr6A03	3popA02
1zr6A03	4pvkA03
1zu0A03	2nooA02
1zu0A03	3ftoA02
1zu0A03	3ry3A02
1zujA00	2gs4A00
1zujA00	2ib0A01
1zujA00	2itbA00
1zwtA00	3fhvA00
1zx8A01	3kopC00
2a01C01	2kc3A00
2a1iA01	4bxoB01
2a2mA00	3b5oA00
2a6hC03	4c2mB04
2a6hC03	4qiwB04
2a8eA00	3mqzA00
2a9uA01	2rpaA00
2a9uA01	2w2uA00
2a9uA01	3zssA02
2aajA00	2gdgA00
2aajA00	3e6qA00
2aajA00	3mb2F00
2af5A01	2ol8O01
2arzA02	3dnhA02
2arzA02	3swjA01
2arzA02	4n7rC02
2aswA00	4i5sA01
2az4A02	5a0tA02
2b0rB00	3bh7B01
2b7mA00	2pftA00
2b8eA02	2kmxA00
2b8eA02	2yj6A02
2b8eA02	3b8cA04
2b97A00	4bwhA00
2b9eA01	3ajdA01
2bg9E02	2m6bA00
2bhvD01	3jqoA01
2bj0A00	3igqC00
2bj0A00	4a97A01
2bl7A00	2qzgA01
2bonA02	3vzbB02
2bsyA01	4dhkB00
2c0uA03	2j7aA02
2c0uA03	2wbiB03
2c0uA03	2yyiA03
2c2nA02	3cj8B02
2c2nA02	4qbuA03
2c2nA02	4rr5A02
2c4iA02	4ggtB00
2c63A00	2o8pA00
2c9kA03	3eb7A03
2cb4A00	4z9cA00
2cdqA03	2lqjA00
2cdqA03	3k5pA03
2cdqA03	3luyA03
2cfoA05	2o5rA05
2chnB03	2v5cA03
2ci8A02	3gxwA00
2ci8A02	3pjpA02
2cjlA02	2z39A02
2ckkA01	2fhdA01
2ckkA01	2nluA02
2ckkA01	2xdpA01
2co7A00	4or1A00
2cruA01	2jxnA01
2csgA00	5apaA00
2d05A02	2ikbA00
2d1pC00	2fb6A00
2d1pC00	2qs7A00
2d4uB00	3t9oB00
2d5wA02	2o7iA02
2d5wA02	3m8uA02
2d5wA02	3zs6A02
2d7lA01	2hdzA00
2d7uA00	2v40A01
2dclA00	3ce8A00
2dclA00	3dfeA00
2dclA00	4rwxC01
2de0X02	2ocxA02
2dfuA01	4pfzB01
2dgdA01	2eq5A02
2dgdA01	2eq5B01
2dgdA01	2jfnA01
2dhhA05	4mt1A01
2dsyA00	2yztA00
2dsyA00	3kwrA00
2dymC01	4tq1A02
2dyoA02	4tq1A03
2dytA00	2lpuA00
2e45A01	2re3A03
2e45A01	3cngA01
2e45A01	3l4hA01
2e67A00	2i5iA00
2e67A00	2nlyA00
2e67A00	2qv5A01
2ebfX04	2g5gX01
2ebrA00	2ebvA00
2ebzA01	2v4zB01
2eefA01	4eibA00
2ervA00	2k0lA00
2ervA00	3gp6A00
2ervA00	4puxA00
2etvA02	2phzA01
2etvA02	3aekA03
2etvA02	3aesA01
2eu1A01	4aolQ01
2exrA03	3js8A03
2eyqA07	2qsrA01
2f09A00	3oe3A00
2f1mA01	4kktA02
2f1mA01	4l8jA02
2f4mA01	3a54A02
2f4mA01	3isrA01
2f4mA01	3kd4A02
2faoA01	4bpuC00
2fb6A00	2qs7A00
2fclA00	4wqkA00
2fgtA03	2o3oA02
2fhfA01	2ya1A01
2floA03	2gz4A00
2floA03	3hi0A03
2floA03	5tk8A00
2ftxA00	3vzaA00
2fu5A00	2kwbA00
2fyuI00	3cwbI00
2g18I00	2zxkA00
2gaiA03	5d5hA03
2gb7D00	3bm3A00
2gboA00	2nr5A00
2gmlA02	2omlA02
2gomA00	2jvgA00
2gttJ02	3hhwK02
2gu1A02	3sluB01
2gu3A01	2k0mA00
2gu3A01	3loyA02
2gu3A01	3pgbA03
2gutA00	4d7xA00
2guzA00	3bvoA01
2gv9B06	4fxdA06
2gviA02	3c8lA00
2gviA02	4b45A02
2gxaE01	4gdfA02
2gy5A03	3k6sD04
2h7kA02	3nxkA02
2h85A01	2ozkA01
2hg4A02	4kc5D02
2hhiA01	3cygA01
2hhiA01	3s5tA01
2hhiA01	4e72A01
2hhpA03	4x4vA03
2hjdA00	4iggA01
2hkeA02	3ltoA02
2hkeA02	3v5rA03
2hw0A00	4nbpA00
2hwnB00	3g36A00
2hwnB00	4f9kA00
2hzsF00	3c0tA00
2i0oA00	2irmA00
2i0oA00	2pnqA00
2i0oA00	3d8kA00
2i15A01	3qdeA02
2i1jA04	2i1kA04
2i6dA01	2ohwA00
2i71A02	4eogA02
2icgA00	2pagA00
2icgA00	3d5pA00
2ichA01	2ichA02
2iewB00	4frfA00
2if6B00	3kw0A00
2if6B00	3vpiA00
2ii2A02	2ii2A03
2ii2A02	2ii2A04
2ii2A03	2ii2A04
2iiuA00	3l39A01
2im9A01	2p1gA01
2im9A02	2p1gA02
2in1A00	3zqsA01
2innL00	3ge3E00
2iojA00	3l2bA02
2iumA00	2vtwA00
2j0jA02	2rq1A00
2j3wC00	3cueA01
2j3wC00	3cueC00
2j3wC00	3pr6A00
2j8iA01	3n90A00
2j91A01	3c8tA01
2j9uB00	4xxbB00
2jbwA01	3fnbA01
2jbxA00	2vtyA00
2je6I03	2nn6G03
2je6I03	2yqrA01
2je6I03	3v69B00
2jlaA02	2x7jA02
2jlaA02	3cf4G01
2jpiA00	3encA00
2jrrA01	2jz8A00
2jswA00	3ay5A02
2jwaA00	2k9jB00
2jwaA00	3cx5D02
2jwaA00	3gw6A04
2k1aA00	2m3eA00
2k3nA00	2k3oA00
2k3pA01	2khmA01
2k88A00	2kk7A00
2k88A00	3k5bA01
2kc6A01	2kk2A00
2kd2A01	3mx7A00
2kdoA03	4makB00
2kinA00	2owmA00
2kjzA01	3vcxA01
2kk7A00	3k5bA01
2kkuA00	3iuwA00
2kltA00	3rb5A02
2kptA00	3ptjA00
2kptA00	5anpA00
2kr7A02	3prbA02
2kvsA00	2o6kA00
2kxsA00	3f59D00
2kxsA00	3ud1A02
2l1sA00	4ew5A00
2l35A00	3s3xB01
2l55A00	3e6zX01
2l55A00	3tdqA00
2l7eA00	4tmpA00
2l7eA00	5iqlA00
2l7pA00	4z0oA00
2l8tA00	2l8tB01
2lcqA01	4mj7A00
2lf0A01	4u1cA01
2lfiA00	3nz3A00
2lmeA00	2retG00
2lnzA00	2lo0A00
2lqvA00	4aeqA01
2lqvA00	4aeqA02
2lrrA00	3gkuB03
2lu2A00	4lvnP00
2luyA01	2luyA02
2m1xA00	4c6sA00
2m1xA00	5forA00
2m3lA00	4gizC01
2m4vA00	2m6pA00
2m9vA00	5i2yA00
2mev400	4gh4D00
2mq8A00	3d3cK00
2mq8A00	3j7aN00
2mq8A00	4ky3A00
2n1hA00	3aihB01
2n1hA00	3k41A00
2n74A00	3o65A02
2nrjA01	4k1pE00
2nwuA01	2ogkD00
2nykA01	4g59C02
2nytD00	3zefE06
2oa9B02	2odiA02
2oaaB01	2odhA01
2odtX02	3t7aA02
2oexA02	4jioA02
2okmA00	2woyA02
2okmA00	3kptA02
2okmA00	3opuA01
2onkC00	3rlfG01
2onkC00	3tujA00
2onkC00	4tquM01
2oqmA01	5cogA00
2ortA03	4culA03
2osdA00	3njcA00
2outA02	2rqyA02
2oyoA01	3c1lA01
2p0nA00	3caxA01
2p0nA00	3u9jA00
2p0wA03	4pswA03
2p1jB02	2pajA03
2p5oD01	2py5A02
2p5zX03	3cj8A01
2p67A03	4fppB01
2p67A03	4gczA03
2p67A03	4lc1A03
2p6vA00	2pp4A00
2p7nA00	3zqeB00
2pagA00	3d5pA00
2peiA00	4gr6B00
2pgsA02	3bg2A02
2pkwA01	2r6zA01
2pmzA02	4ga6A01
2pn5A08	5fo8B03
2pn5A08	5jpnB04
2pnmA00	3p06A00
2proC01	3proC02
2psmC01	3iu3I02
2pvdB00	3a8gB02
2pw0B01	2pw0B02
2pw9A01	2py5A06
2pw9A01	2r7fA03
2pw9A01	3fi7A02
2pwyA01	5ccbA01
2q14A02	4lrlB02
2q7aA00	3ovuB00
2q7aA00	3qzlA00
2q7aA00	4mypA00
2qa1A02	4k2xA02
2qcvA02	3bf5A02
2qdjA03	4eljA01
2qi2A01	2vgmA01
2qi2A02	3mcaB02
2qikA02	2rbhA00
2qikA02	5c5zA00
2qj6A02	3hiaA00
2qj6A02	4aygB01
2qj6A02	4nbzA00
2qr4A02	3ce2A02
2qrdA00	2y94A03
2qrdA00	2zfdB00
2qrdA00	3oseA00
2qtwB02	3bpsA02
2qubA03	2z8zA02
2qubA03	4i35A01
2qwvA00	2v3jA01
2qzuA02	3ed4A02
2r44A03	3nbxX02
2ra9A01	2re3A01
2rbhA00	5c5zA00
2rg4A01	3kt4A01
2rg4A01	3nnjA00
2rg4A01	3pl0A00
2rh2A00	3udcA02
2uxeA00	3jrvA00
2uxeA00	4m0sA00
2v0pA00	3qc1A01
2v8sV00	3onjA00
2vfrA05	3js8A04
2vh1A01	4bzaA01
2vk9A02	4mixA00
2vl6A03	3pwfA02
2vl6A03	4me3A03
2vl6A03	4pofA03
2vl7A02	3crvA02
2vn5B00	4wkzA02
2vn5B00	5k39B02
2vr3B01	2y7lA01
2vr3B01	2z1pA01
2vr3B01	3v10A01
2vs1A03	3bt7A02
2vsnA02	3q3eA02
2vxaA00	4evuA00
2vxgB02	4q2sA00
2wanA01	4j3vA01
2wbnA00	4dkwA00
2wdqA04	3gqhA02
2wjqA00	2wvpA00
2wlxA01	3tp9A02
2wmlA00	4mpsA00
2wmoA01	2yinA01
2wn3A02	3wmqA00
2wvxA02	2xsgB02
2wvxA04	2xsgA03
2wyhB06	4k35A02
2wzkA01	3dqvC01
2wzkA01	4a64C03
2wzkA01	4ap2B02
2x0cA01	3ay5A01
2x0cA01	3dyjA02
2x1lB02	3tunA02
2x2oA00	3fniA00
2x2zD03	2y8tA03
2x3nA02	3gmbA02
2x3nA02	4eipB02
2x7jA02	3cf4G01
2x8kA03	4divS02
2x9zA02	2xtlA02
2x9zA02	3gldA02
2xddA00	4rmoA00
2xdqB03	3aesB03
2xedC00	4ix1A00
2xheA03	4bx8A03
2xs1A02	4jioA01
2xtlA02	3gldA02
2xtqA01	4g75A01
2xvlA02	4dzgA00
2xvlA02	4i3gA03
2xvyA01	2xwpA02
2y1bA00	3qkbA00
2y27A01	3e53A00
2y27A01	3iteA00
2y27A01	4gs5A01
2y39A00	3itfA00
2y39A00	3layF00
2y3wB00	4ckmB00
2y3wB00	4gexB00
2y44A00	4wjg400
2y8yA01	4dzdA01
2y9yA03	4dckA02
2ya1A03	3bc9A01
2yfaA02	2yfaB01
2yfqB01	3aoeD01
2ygrA03	4wweA01
2ygrA03	4wwtA01
2ygwA01	4ks9A01
2ygwA01	4ksfA01
2yinA03	3vhlA02
2yjgA01	4narA02
2ykgA03	4i1sA01
2ymkA01	4i7zC03
2yztA00	3kwrA00
2yzyA00	3bk5A00
2z2mD02	2zc4D02
2z58B00	3afgB01
2z58B00	3qfhA01
2z5bB01	2z5eA00
2z8zA02	4i35A01
2zaiA01	3vu0A00
2zuoA01	2zuoA09
2zzeA03	3kewA01
3a1kA01	3ip4C01
3a3dA02	5cecA02
3afgB01	3qfhA01
3aieA03	3hz3A03
3aihB01	3k41A00
3am6A00	3eh5B01
3am6A00	3oe6A01
3am6A00	3v2yA01
3au4A01	3pvlA01
3axjA01	3axjB01
3ay5A01	3dyjA02
3b8oA01	3b8pD00
3bapA01	3dupA01
3bapA01	3j7ye00
3bapA01	3kvhA00
3bitA01	4b28A01
3bitA01	4zwuA01
3brkX02	3c8vA02
3brkX02	3c8vA03
3brkX02	4r7pA02
3bwvA02	3u13A02
3bxwA01	3p2nB01
3c4bA02	3htxA01
3c4bA02	4x8wA00
3c6kA01	3c6mD01
3c8lA00	4b45A02
3c8wA01	3cmbA00
3c8wA01	4jmdA00
3c96A02	3rp6A02
3c96A02	4bjyA02
3caxA01	3u9jA00
3cb4A03	3e3xA01
3cddB03	3d37A03
3cfuA00	3qfgA00
3cfuA00	4lesA00
3ciaA01	4fyqA01
3ciaA01	4j3bA01
3citA00	3d3oA00
3citA00	3e98A00
3citA00	3eeaA00
3ckcA01	3ehmA01
3ckcA01	3fdhA01
3ckcA01	3mx3A01
3ckcA03	3jysA03
3ckdA02	3g06A02
3cmbA00	4jmdA00
3cpeA03	5c15A00
3cskA03	3fvyA03
3cx5B02	3d3yA01
3cx5B02	3go9A02
3cx5B02	3p7lA03
3cz6A02	3k6gA00
3czgA01	3t0yA01
3czgA01	3ucqA01
3d0gE01	4qzvB01
3d2fA02	4kboA02
3d33A00	3sd2A01
3d4eA01	3d4eA02
3dbhB02	3kycB02
3dkqA02	3v1fA00
3dshA01	4r9pA00
3dwlA03	4am6A02
3dwlA03	4i6mA03
3dwlA03	5tkyA03
3e6zX01	3tdqA00
3ee1A01	3q1cA01
3ekiA01	3myuA01
3enhC01	3enpA00
3eo5A01	4fumA01
3eo5A01	4fumA02
3equB01	3lo7A01
3equB01	4jbfB01
3f2eA00	3fbzA01
3f59D00	3ud1A02
3f5hA00	3wutG00
3f5hA00	4bryA00
3fcsA03	3t3pB02
3fcsA03	4jx0A01
3fd9A03	3hr0A01
3fd9A03	3q4hA00
3fd9A03	3txsC01
3feyA02	4crwA00
3fgrA01	4bwcA01
3fmaA00	4bwsF00
3fpnB00	3fwmA01
3fx7A00	4w4lA00
3g0vA00	4ph1A00
3g36A00	4f9kA00
3g3lA00	4yokA01
3g3lA00	5k39B01
3g5uA01	3wmeA01
3g5uA01	4a82A01
3g7mA00	3gd0A01
3g7sA02	3kxwA02
3g7sA02	4d57A02
3g7sA02	4oxiA02
3gf8A02	3payA02
3gk6A00	3r8jA00
3gkuA02	4mtnA04
3gldA01	3klqA01
3gmbA02	4eipB02
3godA02	3nkdA02
3godA02	4n06A02
3godA02	4xtkB02
3gw6F01	4hizA04
3gwqA01	4v15A01
3gxwA00	3pjpA02
3h0gK00	4aybL00
3h27A00	4g6hA00
3h4rA00	3k93A00
3h4rA00	3l0aA00
3h4rA00	3slpA00
3h5xA04	4nyzA03
3h99A03	3kflA03
3he1A00	4tv4A00
3hhsA01	3wkyB01
3hiyA01	4m5dA01
3hn5A02	4eiuA02
3hn5A02	4fxtA02
3hn5A02	4iykA02
3hrzA01	5jtwA01
3hshE00	3n3fA01
3htmA01	4u77A00
3htmA01	5h7hA00
3htxA01	4x8wA00
3htyA00	5bypA00
3hveB02	4hs2A00
3i2dA01	4mvtB01
3i32A02	4i69A00
3i4hX01	4c98A01
3i4hX02	4c98A02
3i4hX02	4illA02
3i50E00	4fg0A01
3i6sA03	3iibA02
3i6sA03	4c8pA00
3iayA01	4b08A01
3igqC00	4a97A01
3ihgA03	4k2xA03
3iibA02	4c8pA00
3iicA00	3qtaA00
3iicA00	4hynA00
3itfA00	3layF00
3jr7A02	3pl5A02
3jrvA00	4m0sA00
3jvvA01	4ihqB03
3jx8A00	3petA00
3k1rA01	4ykdA00
3k3oA02	3purA03
3k3qB00	4zktB01
3k6oA02	3qwnA02
3k6sA05	4g1mA04
3k6sC02	4g1eA02
3k9jB00	5cr4A00
3kd3A02	3m1yA02
3kd3A02	4ap9A02
3kezA02	3myvA02
3kfwX03	3l09A01
3kihC01	3kihC02
3kioC01	3pufO00
3kitJ00	4hubG01
3kitJ00	4nwbA01
3kitJ00	4v19J00
3kltB00	4tt3H00
3kw0A00	3vpiA00
3ky9A01	5j8eA00
3l8iA01	3w8hB00
3lkxB00	3mcbB00
3lnnA01	3ne5B01
3lnnA01	4kkuA01
3lo7A01	4jbfB01
3lq6A02	5e6tA02
3lq6A02	5f4jA02
3ltoA02	3v5rA03
3lysA00	3nrwA00
3m1yA02	4ap9A02
3m4xA03	3m6wA03
3mkqA03	3mkqB00
3mp2A00	4rnaA03
3mwdA03	4xz3A03
3n2oA03	3nzpB03
3n8bA00	5fgoA00
3n91A01	3nqkA01
3n91A01	3pohA01
3nbuA03	3qkiA03
3ne5B01	4kkuA01
3npdA00	4ftfA00
3nqiA01	3qwnA01
3nqiA01	4j8qA01
3nqkA01	3pohA01
3op0A01	4btfA01
3osdA00	4azzA00
3osdA00	4ccdA03
3osdA00	4jqtA01
3ovuA00	3q5dA02
3ph0C00	4kvmA01
3pqhA01	3witA00
3pqiA01	3qr8A01
3pqiA01	4uhvA04
3pqsA01	3pquA01
3pqsA03	3v8uA03
3ptjA00	5anpA00
3q3qA02	5tj3A02
3qfgA00	4lesA00
3qqmA01	4k6nA01
3qr8A01	4uhvA04
3qtaA00	4hynA00
3qv0A00	3rpxA00
3qwnA01	4j8qA01
3qyhB01	3vygE00
3r4rA01	3up6A01
3r4rA01	4gpvA01
3r4rA01	4jrfA01
3rfyA02	3zsuA00
3rlbA00	4m5bA00
3rp6A02	4bjyA02
3slkA01	4impA02
3sy6A02	3t2lA02
3sy6A02	3ufiA02
3t0yA01	3ucqA01
3t2lA01	3ufiA01
3t2lA01	4epsA01
3t2lA02	3ufiA02
3t3kA00	4hs5A00
3t3pB02	4jx0A01
3t47A00	3t49A00
3t7zA00	5gipA01
3ttcA04	3venA02
3u1wA01	3u1wA02
3u1wA01	4hbrA00
3u1wA02	4hbrA00
3ub1A01	4ec6A00
3ufiA01	4epsA01
3umvA03	3zxsA03
3uzuA02	4gc5A02
3v8uA04	4o4xA02
3v8uA04	4z3tA02
3v8uA04	5ee2A00
3vk5B00	4nafA00
3vkhB08	4akgA08
3w1eA02	4hrvA00
3w7tA01	4ufcA01
3w81A01	4ekjA01
3w9iA04	4mt1A08
3wa8B00	4h79A00
3wa8B00	5h9fB00
3wmeA01	4a82A01
3wutG00	4bryA00
3wvoC02	4h3tA02
3zj1A00	5l2lF00
4a4aA02	4c91A01
4a4aA04	5a6bA03
4ackB00	4v3iA00
4aeqA01	4aeqA02
4akrA02	4akrD02
4at7B01	4lezA01
4at7B01	4nxtA01
4aw9A00	4iefB02
4axzA00	4bg5B00
4b28A01	4zwuA01
4bx9C00	4kmoB00
4by6B00	4by6C00
4by6B00	4c0gA00
4by6C00	4c0gA00
4c2mB04	4qiwB04
4c6sA00	5forA00
4c7rA02	4hh2A02
4c98A02	4illA02
4ca1B02	4gwmB03
4cgxA00	4e5eA00
4ckmB00	4gexB00
4doiA02	4dooA02
4dzgA00	4i3gA03
4e6zA02	4ev1A00
4ekfA00	5jp1A00
4epcA01	4epcA02
4f0qD01	4oc8A01
4f54A00	4l8nA03
4fe9A02	4fe9A03
4fqjA01	4we6A01
4fumA01	4fumA02
4fyqA01	4j3bA01
4g23A02	5h9vA00
4h79A00	5h9fB00
4hkqA04	4ol8B04
4hpqA00	4hpqD00
4hpqA00	4p1wA00
4hpqA00	4p1wD00
4i1oB02	4jw1A03
4ifdI01	4oo1I01
4ifsA01	4khaA01
4jg5A02	4jrfA02
4joxA00	4oebA00
4jvsA01	4jw1A02
4jvsA01	4jw1B01
4jw1A02	4jw1B01
4k0mC02	4wweA02
4k0mC02	4wwtA02
4k7rA02	5azsA02
4kktA02	4l8jA02
4kq7A01	4kq7A02
4ks9A01	4ksfA01
4l6v600	4xk8F00
4levA02	4oaiZ02
4lezA01	4nxtA01
4lmoA00	5c9hB01
4ls4A00	4q2uB00
4ls4A00	5iwhA00
4meiA00	4o3vA00
4n9jA02	4nkbB02
4nc6A01	5ejcA01
4omfA00	5aa5E00
4pmwA02	5jeaJ03
4pr3A00	4qasA00
4q2uB00	5iwhA00
4tmpA00	5iqlA00
4u77A00	5h7hA00
4udqA02	5eb4B02
4wkzA02	5k39B02
4wweA01	4wwtA01
4wweA02	4wwtA02
4yokA01	5k39B01
5dmsA02	5dmsC01
5e6tA02	5f4jA02
[truncated: 2 more rows]

## Sheet: S4.pfamIDs
The list of pfam IDs for deriving ProtSub matrix .
PF00001
PF00002
PF00003
PF00004
PF00006
PF00007
PF00009
PF00010
PF00011
PF00012
PF00013
PF00014
PF00015
PF00017
PF00019
PF00022
PF00024
PF00025
PF00026
PF00027
PF00028
PF00029
PF00030
PF00031
PF00033
PF00034
PF00035
PF00038
PF00041
PF00042
PF00043
PF00044
PF00046
PF00047
PF00048
PF00051
PF00052
PF00053
PF00054
PF00055
PF00056
PF00059
PF00061
PF00062
PF00063
PF00068
PF00071
PF00074
PF00075
PF00076
PF00077
PF00078
PF00079
PF00080
PF00081
PF00082
PF00083
PF00084
PF00085
PF00086
PF00089
PF00091
PF00092
PF00093
PF00094
PF00100
PF00101
PF00102
PF00104
PF00105
PF00106
PF00107
PF00108
PF00109
PF00110
PF00111
PF00112
PF00113
PF00114
PF00115
PF00116
PF00117
PF00118
PF00119
PF00120
PF00121
PF00124
PF00126
PF00127
PF00128
PF00129
PF00130
PF00133
PF00134
PF00135
PF00136
PF00137
PF00139
PF00141
PF00142
PF00143
PF00144
PF00145
PF00146
PF00147
PF00148
PF00149
PF00150
PF00151
PF00152
PF00154
PF00155
PF00156
PF00157
PF00158
PF00160
PF00161
PF00162
PF00163
PF00167
PF00168
PF00169
PF00170
PF00171
PF00173
PF00174
PF00175
PF00177
PF00178
PF00179
PF00180
PF00182
PF00185
PF00186
PF00188
PF00190
PF00191
PF00193
PF00194
PF00195
PF00196
PF00197
PF00198
PF00199
PF00200
PF00201
PF00202
PF00205
PF00206
PF00207
PF00208
PF00209
PF00210
PF00211
PF00213
PF00215
PF00216
PF00217
PF00218
PF00221
PF00223
PF00224
PF00225
PF00226
PF00227
PF00229
PF00230
PF00231
PF00232
PF00233
PF00234
PF00235
PF00239
PF00240
PF00241
PF00243
PF00244
PF00245
PF00246
PF00248
PF00250
PF00251
PF00254
PF00255
PF00258
PF00262
PF00263
PF00265
PF00266
PF00268
PF00269
PF00271
PF00273
PF00274
PF00275
PF00278
PF00282
PF00285
PF00287
PF00288
PF00289
PF00290
PF00291
PF00292
PF00293
PF00294
PF00295
PF00296
PF00298
PF00300
PF00302
PF00303
PF00305
PF00306
PF00307
PF00308
PF00310
PF00311
PF00312
PF00313
PF00314
PF00316
PF00317
PF00324
PF00326
PF00328
PF00329
PF00330
PF00331
PF00332
PF00333
PF00335
PF00337
PF00339
PF00340
PF00341
PF00342
PF00343
PF00345
PF00346
PF00347
PF00348
PF00349
PF00350
PF00351
PF00352
PF00354
PF00355
PF00358
PF00359
PF00360
PF00361
PF00362
PF00364
PF00365
PF00368
PF00370
PF00373
PF00374
PF00375
PF00378
PF00381
PF00382
PF00383
PF00384
PF00385
PF00386
PF00387
PF00388
PF00389
PF00390
PF00391
PF00392
PF00393
PF00394
PF00398
PF00403
PF00404
PF00405
PF00406
PF00407
PF00408
PF00412
PF00415
PF00419
PF00420
PF00421
PF00425
PF00427
PF00429
PF00430
PF00431
PF00435
PF00436
PF00437
PF00438
PF00439
PF00441
PF00443
PF00445
PF00447
PF00448
PF00449
PF00450
PF00452
PF00454
PF00456
PF00457
PF00459
PF00462
PF00463
PF00464
PF00465
PF00466
PF00474
PF00475
PF00476
PF00478
PF00479
PF00480
PF00481
PF00483
PF00484
PF00485
PF00486
PF00487
PF00488
PF00490
PF00491
PF00493
PF00494
PF00496
PF00497
PF00498
PF00499
PF00501
PF00502
PF00503
PF00504
PF00505
PF00507
PF00510
PF00512
PF00520
PF00521
PF00530
PF00531
PF00532
PF00534
PF00535
PF00536
PF00538
PF00542
PF00543
PF00544
PF00545
PF00547
PF00549
PF00550
PF00551
PF00553
PF00554
PF00557
PF00561
PF00562
PF00563
PF00564
PF00565
PF00566
PF00567
PF00568
PF00570
PF00571
PF00573
PF00574
PF00576
PF00577
PF00578
PF00579
PF00580
PF00581
PF00582
PF00583
PF00584
PF00585
PF00586
PF00587
PF00588
PF00589
PF00590
PF00591
PF00593
PF00595
PF00596
PF00605
PF00607
PF00610
PF00611
PF00613
PF00615
PF00616
PF00617
PF00618
PF00619
PF00620
PF00621
PF00622
PF00623
PF00625
PF00626
PF00629
PF00630
PF00632
PF00635
PF00636
PF00637
PF00638
PF00639
PF00640
PF00644
PF00645
PF00647
PF00648
PF00650
PF00651
PF00653
PF00654
PF00656
PF00657
PF00658
PF00659
PF00664
PF00665
PF00667
PF00668
PF00670
PF00672
PF00676
PF00677
PF00679
PF00680
PF00682
PF00684
PF00685
PF00686
PF00688
PF00689
PF00690
PF00691
PF00692
PF00694
PF00696
PF00697
PF00698
PF00699
PF00701
PF00702
PF00703
PF00704
PF00705
PF00707
PF00708
PF00709
PF00710
PF00712
PF00717
PF00719
PF00720
PF00722
PF00723
PF00724
PF00725
PF00728
PF00730
PF00731
PF00732
PF00733
PF00735
PF00736
PF00742
PF00743
PF00745
PF00749
PF00750
PF00752
PF00753
PF00754
PF00755
PF00756
PF00757
PF00759
PF00762
PF00763
PF00764
PF00765
PF00766
PF00768
PF00769
PF00771
PF00772
PF00773
PF00775
PF00778
PF00780
PF00781
PF00782
PF00784
PF00786
PF00787
PF00788
PF00789
PF00790
PF00791
PF00792
PF00793
PF00794
PF00795
PF00797
PF00800
PF00801
PF00808
PF00809
PF00810
PF00812
PF00813
PF00814
PF00815
PF00817
PF00821
PF00822
PF00823
PF00825
PF00831
PF00834
PF00836
PF00837
PF00838
PF00840
PF00842
PF00847
PF00848
PF00849
PF00850
PF00852
PF00853
PF00855
PF00857
PF00860
PF00861
PF00862
PF00864
PF00866
PF00867
PF00868
PF00870
PF00871
PF00872
PF00873
PF00874
PF00875
PF00876
PF00877
PF00878
PF00881
PF00882
PF00883
PF00884
PF00887
PF00889
PF00890
PF00891
PF00892
PF00893
PF00900
PF00902
PF00903
PF00905
PF00907
PF00908
PF00909
PF00910
PF00912
PF00916
PF00917
PF00919
PF00920
PF00923
PF00924
PF00925
PF00926
PF00927
PF00928
PF00929
PF00930
PF00931
PF00932
PF00933
PF00934
PF00936
PF00939
PF00940
PF00941
PF00942
PF00954
PF00955
PF00956
PF00957
PF00958
PF00959
PF00961
PF00962
PF00963
PF00964
PF00965
PF00967
PF00969
PF00970
PF00975
PF00977
PF00982
PF00984
PF00986
PF00988
PF00989
PF00990
PF00993
PF00994
PF00995
PF00996
PF01000
PF01007
PF01008
PF01012
PF01014
PF01017
PF01018
PF01019
PF01025
PF01026
PF01027
PF01028
PF01029
PF01030
PF01031
PF01032
PF01035
PF01036
PF01037
PF01039
PF01040
PF01041
PF01042
PF01043
PF01044
PF01047
PF01048
PF01051
PF01052
PF01053
PF01055
PF01058
PF01059
PF01060
PF01061
PF01062
PF01063
PF01064
PF01066
PF01067
PF01068
PF01070
PF01071
PF01073
PF01074
PF01075
PF01076
PF01077
PF01078
PF01080
PF01081
PF01082
PF01083
PF01085
PF01086
PF01087
PF01088
PF01091
PF01092
PF01094
PF01095
PF01098
PF01103
PF01106
PF01108
PF01111
PF01112
PF01113
PF01115
PF01116
PF01118
PF01119
PF01120
PF01121
PF01122
PF01124
PF01125
PF01126
PF01127
PF01128
PF01129
PF01130
PF01131
PF01132
PF01133
PF01134
PF01135
PF01136
PF01137
PF01138
PF01139
PF01142
PF01144
PF01145
PF01148
PF01149
PF01150
PF01151
PF01152
PF01153
PF01154
PF01155
PF01156
PF01161
PF01163
PF01166
PF01167
PF01168
PF01170
PF01171
PF01172
PF01174
PF01175
PF01176
PF01177
PF01179
PF01180
PF01182
PF01183
PF01184
PF01185
PF01186
PF01187
PF01190
PF01191
PF01192
PF01193
PF01194
PF01195
PF01202
PF01204
PF01205
PF01206
PF01207
PF01208
PF01209
PF01210
PF01212
PF01214
PF01215
PF01216
PF01217
PF01218
PF01219
PF01220
PF01221
PF01222
PF01223
PF01225
PF01226
PF01227
PF01228
PF01229
PF01230
PF01231
PF01232
PF01233
PF01234
PF01235
PF01237
PF01238
PF01242
PF01243
PF01244
PF01245
PF01248
PF01250
PF01252
PF01255
PF01256
PF01259
PF01261
PF01262
PF01263
PF01264
PF01266
PF01267
PF01268
PF01269
PF01270
PF01272
PF01273
PF01274
PF01276
PF01282
PF01285
PF01288
PF01292
PF01293
PF01297
PF01299
PF01300
PF01301
PF01302
PF01311
PF01312
PF01313
PF01314
PF01315
PF01316
PF01321
PF01322
PF01323
PF01325
PF01326
PF01327
PF01328
PF01329
PF01330
PF01331
PF01335
PF01336
PF01337
PF01339
PF01341
PF01342
PF01343
PF01346
PF01348
PF01351
PF01357
PF01359
PF01361
PF01363
PF01364
PF01365
PF01367
PF01368
PF01369
PF01371
PF01373
PF01379
PF01380
PF01381
PF01383
PF01384
PF01386
PF01387
PF01388
PF01390
PF01392
PF01393
PF01395
PF01397
PF01398
PF01399
PF01400
PF01401
PF01403
PF01404
PF01406
PF01408
PF01409
PF01410
PF01411
PF01412
PF01413
PF01414
PF01416
PF01417
PF01418
PF01419
PF01420
PF01421
PF01423
PF01424
PF01425
PF01426
PF01427
PF01429
PF01430
PF01431
PF01432
PF01433
PF01434
PF01435
PF01437
PF01442
PF01443
PF01447
PF01448
PF01450
PF01451
PF01453
PF01454
PF01455
PF01457
PF01458
PF01459
PF01464
PF01467
PF01468
PF01470
PF01471
PF01472
PF01474
PF01475
PF01477
PF01480
PF01483
PF01485
PF01486
PF01487
PF01488
PF01490
PF01491
PF01493
PF01494
PF01496
PF01497
PF01501
PF01502
PF01503
PF01504
PF01507
PF01509
PF01510
PF01512
PF01514
PF01515
PF01520
PF01521
PF01522
PF01523
PF01527
PF01529
PF01532
PF01534
PF01536
PF01541
PF01544
PF01546
PF01547
PF01551
PF01553
PF01554
PF01555
PF01557
PF01558
PF01564
PF01565
PF01566
PF01568
PF01569
PF01571
PF01575
PF01580
PF01582
PF01583
PF01584
PF01588
PF01590
PF01591
PF01592
PF01593
PF01596
PF01597
PF01602
PF01603
PF01607
PF01609
PF01612
PF01613
PF01614
PF01618
PF01619
PF01624
PF01625
PF01627
PF01628
PF01630
PF01632
PF01633
PF01634
PF01636
PF01637
PF01638
PF01641
PF01642
PF01643
PF01645
PF01648
PF01650
PF01652
PF01653
PF01654
PF01657
PF01658
PF01661
PF01668
PF01670
PF01674
PF01676
PF01678
PF01680
PF01687
PF01694
PF01695
PF01699
PF01702
PF01704
PF01706
PF01709
PF01712
PF01713
PF01715
PF01717
PF01722
PF01724
PF01725
PF01726
PF01728
PF01729
PF01730
PF01731
PF01733
PF01734
PF01735
PF01738
PF01739
PF01743
PF01746
PF01747
PF01750
PF01751
PF01756
PF01758
PF01759
PF01761
PF01762
PF01764
PF01765
PF01769
PF01773
PF01774
PF01778
PF01782
PF01783
PF01784
PF01786
PF01789
PF01790
PF01791
PF01793
PF01794
PF01795
PF01796
PF01797
PF01798
PF01799
PF01803
PF01804
PF01805
PF01807
PF01808
PF01812
PF01813
PF01814
PF01817
PF01820
PF01822
PF01823
PF01826
PF01828
PF01832
PF01833
PF01835
PF01841
PF01842
PF01843
PF01844
PF01850
PF01852
PF01853
PF01855
PF01857
PF01858
PF01863
PF01865
PF01866
PF01867
PF01868
PF01869
PF01871
PF01872
PF01873
PF01874
PF01875
PF01876
PF01878
PF01880
PF01881
PF01883
PF01884
PF01885
PF01887
PF01888
PF01890
PF01891
PF01894
PF01895
PF01896
PF01899
PF01900
PF01902
PF01903
PF01904
PF01906
PF01909
PF01910
PF01915
PF01916
PF01918
PF01920
PF01921
PF01922
PF01923
PF01924
PF01926
PF01928
PF01930
PF01931
PF01933
PF01934
PF01935
PF01936
PF01937
PF01938
PF01939
PF01946
PF01948
PF01951
PF01956
PF01957
PF01958
PF01960
PF01964
PF01965
PF01966
PF01967
PF01968
PF01969
PF01973
PF01974
PF01975
PF01977
PF01978
PF01979
PF01980
PF01981
PF01983
PF01984
PF01985
PF01987
PF01989
PF01990
PF01991
PF01992
PF01996
PF01997
PF02002
PF02005
PF02011
PF02014
PF02016
PF02017
PF02018
PF02019
PF02020
PF02021
PF02023
PF02028
PF02033
PF02036
PF02046
PF02050
PF02055
PF02056
PF02057
PF02064
PF02065
PF02073
PF02074
PF02075
PF02078
PF02080
PF02082
PF02085
PF02086
PF02089
PF02091
PF02093
PF02096
PF02099
PF02100
PF02102
PF02108
PF02109
PF02110
PF02112
PF02113
PF02114
PF02115
PF02120
PF02121
PF02126
PF02127
PF02128
PF02129
PF02130
PF02133
PF02135
PF02136
PF02137
PF02138
PF02140
PF02141
PF02142
PF02144
PF02145
PF02146
PF02148
PF02152
PF02153
PF02154
PF02156
PF02167
PF02170
PF02171
PF02172
PF02174
PF02176
PF02177
PF02179
PF02181
PF02182
PF02185
PF02186
PF02187
PF02190
PF02191
PF02196
PF02198
PF02201
PF02203
PF02204
PF02207
PF02210
PF02211
PF02214
PF02219
PF02221
PF02222
PF02223
PF02224
PF02225
PF02229
PF02230
PF02233
PF02239
PF02244
PF02245
PF02251
PF02252
PF02253
PF02254
PF02255
PF02256
PF02257
PF02259
PF02261
PF02262
PF02263
PF02264
PF02265
PF02270
PF02272
PF02274
PF02275
PF02277
PF02278
PF02283
PF02290
PF02291
PF02295
PF02296
PF02297
PF02298
PF02301
PF02302
PF02310
PF02311
PF02317
PF02318
PF02319
PF02320
PF02321
PF02322
PF02330
PF02332
PF02333
PF02335
PF02338
PF02342
PF02347
PF02348
PF02350
PF02351
PF02353
PF02357
PF02358
PF02359
PF02361
PF02362
PF02365
PF02366
PF02367
PF02368
PF02369
PF02373
PF02374
PF02376
PF02378
PF02381
PF02383
PF02384
PF02386
PF02388
PF02390
PF02391
PF02397
PF02401
PF02403
PF02405
PF02410
PF02421
PF02423
PF02424
PF02426
PF02433
PF02434
PF02436
PF02437
PF02441
PF02445
PF02446
PF02449
PF02450
PF02452
PF02457
PF02458
PF02464
PF02465
PF02466
PF02467
PF02469
PF02470
PF02475
PF02481
PF02485
PF02491
PF02492
PF02501
PF02502
PF02503
PF02504
PF02508
PF02511
PF02514
PF02515
PF02516
PF02517
PF02518
PF02522
PF02525
PF02527
PF02534
PF02535
PF02536
PF02537
PF02538
PF02540
PF02541
PF02542
PF02543
PF02544
PF02545
PF02547
PF02548
PF02550
PF02556
PF02557
PF02558
PF02559
PF02560
PF02561
PF02562
PF02563
PF02565
PF02566
PF02567
PF02568
PF02569
PF02570
PF02571
PF02572
PF02574
PF02575
PF02576
PF02577
PF02578
PF02579
PF02580
PF02581
PF02583
PF02585
PF02586
PF02589
PF02590
PF02594
PF02595
PF02597
PF02598
PF02599
PF02600
PF02602
PF02603
PF02604
PF02606
PF02607
PF02608
PF02609
PF02610
PF02613
PF02614
PF02615
PF02616
PF02617
PF02618
PF02621
PF02622
PF02623
PF02624
PF02625
PF02626
PF02627
PF02628
PF02629
PF02630
PF02631
PF02632
PF02633
PF02634
PF02635
PF02636
PF02637
PF02638
PF02641
PF02643
PF02645
PF02649
PF02650
PF02655
PF02657
PF02660
PF02661
PF02662
PF02663
PF02664
PF02665
PF02666
PF02668
PF02669
PF02670
PF02672
PF02673
PF02675
PF02676
PF02678
PF02679
PF02682
PF02683
PF02684
PF02685
PF02686
PF02687
PF02689
PF02696
PF02698
PF02700
PF02702
PF02704
PF02706
PF02709
PF02714
PF02719
PF02724
PF02727
PF02728
PF02729
PF02730
PF02731
PF02732
PF02733
PF02734
PF02735
PF02737
PF02738
PF02739
PF02742
PF02743
PF02744
PF02746
PF02747
PF02749
PF02750
PF02751
PF02752
PF02753
PF02754
PF02758
PF02759
PF02761
PF02762
PF02765
PF02767
PF02768
PF02769
PF02770
PF02771
PF02772
PF02773
PF02774
PF02775
PF02776
PF02777
PF02778
PF02779
PF02780
PF02781
PF02782
PF02784
PF02785
PF02786
PF02787
PF02788
PF02789
PF02790
PF02792
PF02793
PF02796
PF02797
PF02798
PF02799
PF02800
PF02801
PF02803
PF02805
PF02806
PF02807
PF02811
PF02812
PF02814
PF02815
PF02816
PF02820
PF02823
PF02824
PF02825
PF02826
PF02829
PF02830
PF02833
PF02834
PF02836
PF02838
PF02841
PF02843
PF02844
PF02847
PF02852
PF02854
PF02861
PF02863
PF02864
PF02865
PF02866
PF02868
PF02870
PF02872
PF02873
PF02875
PF02877
PF02878
PF02879
PF02880
PF02881
PF02882
PF02883
PF02884
PF02885
PF02886
PF02887
PF02888
PF02889
PF02893
PF02894
PF02895
PF02896
PF02897
PF02898
PF02899
PF02900
PF02901
PF02902
PF02903
PF02906
PF02909
PF02910
PF02911
PF02912
PF02913
PF02915
PF02919
PF02920
PF02922
PF02926
PF02927
PF02928
PF02929
PF02931
PF02932
PF02933
PF02934
PF02936
PF02938
PF02939
PF02940
PF02945
PF02946
PF02949
PF02951
PF02952
PF02953
PF02955
PF02961
PF02962
PF02965
PF02969
PF02970
PF02971
PF02978
PF02979
PF02983
PF02984
PF02991
PF02994
PF02996
PF03006
PF03007
PF03009
PF03011
PF03013
PF03018
PF03022
PF03023
PF03024
PF03028
PF03029
PF03030
PF03031
PF03033
PF03036
PF03045
PF03051
PF03054
PF03055
PF03059
PF03060
PF03061
PF03063
PF03065
PF03066
PF03067
PF03068
PF03069
PF03070
PF03071
PF03073
PF03074
PF03079
PF03081
PF03083
PF03088
PF03091
PF03095
PF03096
PF03097
PF03098
PF03099
PF03100
PF03102
PF03104
PF03106
PF03109
PF03110
PF03114
PF03116
PF03118
PF03120
PF03126
PF03127
PF03129
PF03131
PF03133
PF03136
PF03143
PF03144
PF03145
PF03147
PF03150
PF03151
PF03152
PF03155
PF03159
PF03160
PF03162
PF03165
PF03166
PF03167
PF03168
PF03171
PF03175
PF03176
PF03177
PF03178
PF03179
PF03180
PF03188
PF03190
PF03193
PF03194
PF03195
PF03198
PF03199
PF03200
PF03205
PF03211
PF03221
PF03223
PF03224
PF03226
PF03227
PF03234
PF03241
PF03253
PF03254
PF03255
PF03256
PF03259
PF03261
PF03264
PF03265
PF03266
PF03275
PF03279
PF03281
PF03283
PF03288
PF03291
PF03301
PF03306
PF03308
PF03309
PF03311
PF03315
PF03319
PF03320
PF03321
PF03323
PF03328
PF03330
PF03332
PF03334
PF03345
PF03348
PF03349
PF03351
PF03352
PF03357
PF03358
PF03360
PF03364
PF03366
PF03367
PF03368
PF03370
PF03371
PF03372
PF03378
PF03381
PF03388
PF03389
PF03392
PF03398
PF03399
PF03401
PF03403
PF03404
PF03405
PF03411
PF03412
PF03413
PF03414
PF03416
PF03417
PF03418
PF03422
PF03423
PF03435
PF03439
PF03441
PF03442
PF03443
PF03446
PF03447
PF03448
PF03449
PF03450
PF03451
PF03452
PF03453
PF03454
PF03456
PF03457
PF03458
PF03459
PF03460
PF03461
PF03466
PF03467
PF03468
PF03471
PF03472
PF03473
PF03476
PF03477
PF03479
PF03480
PF03481
PF03483
PF03484
PF03485
PF03486
PF03492
PF03493
PF03496
PF03514
PF03517
PF03522
PF03524
PF03530
PF03534
PF03537
PF03542
PF03544
PF03548
PF03550
PF03551
PF03552
PF03556
PF03561
PF03562
PF03567
PF03568
PF03571
PF03572
PF03573
PF03575
PF03576
PF03583
PF03587
PF03588
PF03590
PF03592
PF03595
PF03599
PF03602
PF03607
PF03609
PF03610
PF03611
PF03613
PF03618
PF03621
PF03623
PF03625
PF03629
PF03630
PF03632
PF03633
PF03634
PF03635
PF03636
PF03637
PF03639
PF03641
PF03643
PF03644
PF03645
PF03646
PF03647
PF03648
PF03652
PF03656
PF03658
PF03662
PF03663
PF03664
PF03665
PF03668
PF03671
PF03693
PF03695
PF03702
PF03704
PF03705
PF03709
PF03710
PF03711
PF03712
PF03713
PF03714
PF03717
PF03720
PF03721
PF03723
PF03724
PF03725
PF03726
PF03727
PF03730
PF03731
PF03734
PF03735
PF03737
PF03738
PF03739
PF03740
PF03743
PF03745
PF03746
PF03747
PF03748
PF03749
PF03759
PF03765
PF03767
PF03770
PF03775
PF03776
PF03781
PF03783
PF03786
PF03787
PF03793
PF03795
PF03796
PF03797
PF03799
[truncated: 3,051 more rows]
